# Supplementary material for: Platelet derived growth factor receptor β (PDGFRβ) is a host receptor for the human malaria parasite adhesin TRAP
Source: Sci Rep. 2021 May 31;11:11328. doi: 10.1038/s41598-021-90722-5 (PMC8166973; doi:10.1038/s41598-021-90722-5)
Supplement: Supplementary file 2 — Supplementary Information 2. [file 41598_2021_90722_MOESM2_ESM.xlsx]

## Sheet: Sheet1
Suppl. Table 1: Human plasma membrane proteins screened
Human Plasma Membrane Proteins screened (Gene Symbols)
A4GALT
AAK1
AAMP
ABCA3
ABCA8
ABCB5
ABCB6
ABCC10
ABCC4
ABCC5
ABCC6
ABCC9
ABCE1
ABCG1
ABCG1
ABCG1
ABCG2
ABCG2
ABCG8
ABHD13
ABHD2
ABHD6
ABI2
ABO
ABRA
ACCN1
ACCN2
ACCN3
ACCN4
ACE
ACE
ACE2
ACHE
ACPP
ACPT
ACSL4
ACSL5
ACSL6
ACTB
ACTL6A
ACTN1
ACTN2
ACTN4
ACTR3
ACVR1
ACVR1
ACVR1B
ACVR1C
ACVR2A
ACVR2B
ACVR2B
ACVRL1
ACY3
ADA
ADAM10
ADAM11
ADAM12
ADAM12
ADAM12
ADAM15
ADAM18
ADAM2
ADAM21
ADAM22
ADAM23
ADAM30
ADAM32
ADAM7
ADAMTS13
ADAMTS4
ADAP1
ADAP2
ADCY5
ADCY6
ADCY8
ADCY9
ADCYAP1R1
ADCYAP1R1
ADD1
ADD2
ADI1
ADIPOQ
ADIPOR1
ADIPOR2
ADORA1
ADORA1
ADORA1
ADORA1
ADORA2A
ADORA2A
ADORA2A
ADORA2B
ADORA2B
ADORA3
ADORA3
ADORA3
ADORA3
ADORA3
ADRA1A
ADRA1B
ADRA1D
ADRA1D
ADRA2A
ADRA2A
ADRA2A
ADRA2B
ADRA2C
ADRB1
ADRB2
ADRB2
ADRB2
ADRB3
ADRBK1
ADRBK2
ADRM1
AFAP1
AGER
AGER
AGPAT3
AGTR1
AGTR1
AGTR1
AGTR1
AGTR2
AGTR2
AGTRAP
AGTRL1
AHCY
AIF1
AIF1L
AIF1L
AIF1L
AIFM3
AJAP1
AKAP13
AKAP5
AKAP7
AKR1A1
AKT1
AKT2
AKTIP
ALCAM
ALDH3A2
ALDOB
ALG10
ALG10B
ALG5
ALK
ALOX12
ALOX5
ALPI
ALPL
ALPP
ALPPL2
AMBP
AMICA1
AMIGO1
AMIGO2
AMIGO3
AMOT
AMOTL1
AMOTL2
AMPH
AMTN
ANGPT1
ANGPT1
ANGPT1
ANGPT2
ANGPT2
ANGPT2
ANK1
ANKH
ANKRD20A1
ANKS1B
ANKS4B
ANO2
ANO2
ANO6
ANTXR1
ANTXR1
ANTXR2
ANXA1
ANXA13
ANXA2
ANXA2
ANXA3
ANXA5
ANXA6
ANXA7
ANXA9
AOC2
AOC3
AP1G2
AP1M2
AP1S1
AP1S1
AP1S2
AP1S3
AP2A1
AP2A2
AP2M1
AP2S1
AP4B1
AP4M1
APBB1
APBB1IP
APCDD1
APH1A
APH1B
APH1B
APH1B
APLNR
APLP1
APLP2
APLP2
APMAP
APOA1
APOE
APOH
APOL2
APOL4
APOM
APP
APP
APPL1
AQP1
AQP11
AQP2
AQP4
AQP5
AQP7
AQP7
AQP8
AQP8
AQP9
ARC
AREG
ARF1
ARF1
ARF4
ARF5
ARF6
ARFGAP2
ARFIP2
ARHGAP1
ARHGAP17
ARHGEF1
ARHGEF1
ARHGEF16
ARHGEF2
ARHGEF2
ARHGEF4
ARHGEF9
ARRB1
ARRB2
ARSA
ARSA
ARSA
ARSF
ART3
ASAH2
ASAM
ASAP2
ASCL1
ASGR1
ASGR2
ASPH
ASPHD2
ASPRV1
ATF4
ATF4
ATF6
ATP10D
ATP11B
ATP12A
ATP1A2
ATP1A3
ATP1B1
ATP1B2
ATP1B3
ATP1B4
ATP2A2
ATP2B2
ATP2B3
ATP2B4
ATP2B4
ATP4A
ATP4B
ATP5A1
ATP5B
ATP5G1
ATP5O
ATP6AP1
ATP6AP2
ATP6AP2
ATP6V0A1
ATP6V0A1
ATP6V0A2
ATP6V0A2
ATP6V0B
ATP6V0C
ATP6V0D1
ATP6V0E1
ATP6V1B1
ATP6V1B2
ATP6V1C1
ATP6V1E1
ATP6V1F
ATP6V1G1
ATP6V1G3
ATP6V1G3
ATP6V1H
ATPIF1
ATRAID
AUP1
AVPR1A
AVPR1A
AVPR1B
AVPR2
AVPR2
AXL
AZGP1
AZU1
B2M
B3GALT2
B3GAT2
B3GAT3
B3GNT1
B3GNT2
B3GNT3
B3GNT5
B4GALNT2
B4GALT1
B4GALT2
B4GALT4
B4GALT7
BACE1
BACE1
BACE2
BAI1
BAIAP2
BAIAP2
BAIAP2
BAIAP2
BAIAP2L1
BAIAP2L2
BAMBI
BASP1
BBS1
BBS2
BBS4
BBS5
BBS7
BCAM
BCAN
BCAR1
BCHE
BCL10
BCL2
BCL2L1
BCL2L10
BCL2L11
BDKRB1
BDKRB1
BDKRB1
BDKRB2
BDKRB2
BDKRB2
BDKRB2
BDNF
BEST1
BEST1
BEST3
BEST3
BET1
BFAR
BGN
BLCAP
BLK
BLR1
BMF
BMPR1A
BMPR1B
BMPR2
BMPR2
BMX
BNIP1
BNIP3
BNIP3L
BOC
BPI
BRAF
BRI3
BRS3
BRS3
BSG
BSG
BSND
BST1
BST2
BTBD10
BTC
BTC
BTK
BTN1A1
BTN2A1
BTN2A2
BTN3A1
BTN3A2
BTN3A3
BTNL2
BTNL3
BTNL8
BTNL9
BVES
C10orf54
C10orf72
C11orf87
C14orf37
C15orf24
C17orf61
C17orf80
C18orf1
C19orf18
C19orf63
C1GALT1C1
C1orf101
C1orf210
C1orf27
C1QBP
C1QBP
C20orf3
C20orf54
C21orf63
C22orf29
C2orf28
C3AR1
C3AR1
C3AR1
C3orf17
C4orf18
C5AR1
C5AR1
C5AR1
C5AR1
C5orf15
C5orf23
C6
C6orf25
C6orf72
C7
C7orf68
C8A
C8B
C8G
C8G
C9
C9orf11
CA11
CA12
CA14
CA2
CA4
CA9
CABP1
CABP2
CABP7
CACHD1
CACNA1S
CACNA2D4
CACNB1
CACNB1
CACNB1
CACNB3
CACNB4
CACNG1
CACNG2
CACNG3
CACNG4
CACNG5
CACNG6
CACNG7
CADM1
CADM3
CADPS
CALCR
CALCR
CALCR
CALCRL
CALCRL
CALCRL
CALCRL
CALHM1
CALM1
CALM2
CALM3
CALN1
CALR
CAMK1G
CAMK2A
CAMK2B
CAMK2B
CAMK2D
CAMK2G
CAMK2N1
CAMKV
CAMLG
CANT1
CAP1
CAP2
CAPN1
CAPN10
CAPN2
CAPN2
CAPNS2
CARD14
CARKD
CASK
CASP3
CASP3
CASR
CAT
CATSPER1
CATSPER2
CATSPER2
CATSPER3
CATSPER4
CATSPERG
CAV1
CAV1
CAV2
CBL
CBLN1
CBLN3
CBLN4
CCBP2
CCDC70
CCDC8
CCKAR
CCKBR
CCKBR
CCKBR
CCKBR
CCL14
CCNB1IP1
CCNG1
CCPG1
CCR1
CCR1
CCR1
CCR1
CCR10
CCR10
CCR2
CCR2
CCR2
CCR2
CCR2
CCR3
CCR3
CCR3
CCR4
CCR4
CCR5
CCR5
CCR6
CCR6
CCR6
CCR6
CCR7
CCR7
CCR7
CCR7
CCR7
CCR8
CCR8
CCR8
CCR8
CCR9
CCR9
CCR9
CCRL1
CCRL1
CCRL1
CCRL2
CCRL2
CCRL2
CCRL2
CD109
CD109
CD14
CD14
CD151
CD160
CD163
CD164
CD177
CD19
CD1A
CD1B
CD1C
CD1D
CD1E
CD2
CD200
CD200
CD200R1
CD200R1
CD200R1
CD200R1
CD207
CD209
CD22
CD24
CD244
CD247
CD247
CD247
CD248
CD27
CD28
CD300A
CD300C
CD300E
CD300LB
CD300LD
CD300LF
CD300LG
CD302
CD320
CD33
CD36
CD37
CD38
CD3D
CD3D
CD3E
CD4
CD4
CD40
CD40
CD40
CD40LG
CD44
CD44
CD44
CD46
CD46
CD47
CD47
CD47
CD48
CD5
CD52
CD53
CD55
CD58
CD58
CD59
CD5L
CD6
CD63
CD68
CD69
CD7
CD7
CD70
CD72
CD73
CD74
CD74
CD79A
CD79B
CD79B
CD80
CD81
CD82
CD83
CD84
CD86
CD86
CD8A
CD8A
CD8A
CD8B
CD8B
CD8B
CD8B
CD8B
CD9
CD93
CD93
CD96
CD97
CD97
CD97
CD97
CD99
CD99L2
CD99L2
CD99L2
CD99L2
CD99L2
CD99L2
CDC42
CDC42EP1
CDC42EP1
CDC42EP2
CDC42SE1
CDCP1
CDCP1
CDCP1
CDH1
CDH11
CDH12
CDH13
CDH15
CDH15
CDH16
CDH18
CDH19
CDH19
CDH2
CDH23
CDH26
CDH29
CDH3
CDH6
CDH7
CDH8
CDH9
CDHR1
CDHR3
CDHR4
CDIPT
CDK14
CDK5R1
CDON
CDSN
CEACAM1
CEACAM1
CEACAM1
CEACAM19
CEACAM21
CEACAM3
CEACAM5
CEACAM6
CEACAM7
CEACAM8
CEND1
CEP290
CERCAM
CFB
CFC1
CFL1
CGRRF1
CHAF1B
CHIC2
CHODL
CHRFAM7A
CHRM1
CHRM1
CHRM1
CHRM1
CHRM2
CHRM2
CHRM2
CHRM2
CHRM3
CHRM3
CHRM3
CHRM3
CHRM4
CHRM4
CHRM4
CHRM4
CHRM5
CHRM5
CHRM5
CHRM5
CHRNA1
CHRNA10
CHRNA10
CHRNA3
CHRNA3
CHRNA3
CHRNA4
CHRNA4
CHRNA4
CHRNA5
CHRNA6
CHRNA7
CHRNA9
CHRNB1
CHRNB1
CHRNB3
CHRND
CHST10
CHST11
CHST12
CHST13
CHST13
CHST14
CHST15
CHST9
CIB1
CISD1
CISH
CKLF
CLC
CLCA1
CLCA2
CLCN2
CLCN3
CLCN4
CLCN5
CLCN7
CLCNKA
CLCNKB
CLDN1
CLDN10
CLDN11
CLDN12
CLDN14
CLDN14
CLDN15
CLDN15
CLDN16
CLDN17
CLDN18
CLDN19
CLDN2
CLDN20
CLDN25
CLDN3
CLDN4
CLDN5
CLDN6
CLDN7
CLDN8
CLEC10A
CLEC10A
CLEC14A
CLEC14A
CLEC1A
CLEC1B
CLEC2B
CLEC2D
CLEC2D
CLEC2D
CLEC2D
CLEC4A
CLEC4D
CLEC4E
CLEC4M
CLEC5A
CLEC7A
CLEC7A
CLEC7A
CLEC7A
CLEC9A
CLIC1
CLIC2
CLIC4
CLIC5
CLMP
CLPTM1
CLPTM1
CLSTN1
CLSTN2
CLSTN3
CLTA
CLTB
CMKLR1
CMKLR1
CMTM2
CMTM3
CMTM5
CMTM6
CMTM7
CMTM8
CNGA3
CNGA4
CNKSR1
CNNM1
CNNM4
CNP
CNPY2
CNPY2
CNR1
CNR1
CNR1
CNR2
CNR2
CNR2
CNR2
CNST
CNST
CNTFR
CNTN4
CNTN4
CNTNAP2
CNTNAP3
CNTNAP3B
COL17A1
COL1A1
COL1A2
COL23A1
COL25A1
COL25A1
COL25A1
COL6A1
COL6A2
COL6A2
COL6A2
COLEC12
COLQ
COMT
COMT
CORIN
COX10
COX7A2L
CPE
CPEB1
CPLX3
CPM
CPN1
CRB2
CRB3
CRCP
CRCP
CREB3
CREB3L2
CRELD1
CRHBP
CRHR1
CRHR1
CRHR1
CRHR1
CRHR2
CRHR2
CRIM1
CRIPT
CRK
CRLF2
CRLF2
CRTAC1
CRTAM
CRTAP
CRYAB
CRYAB
CRYAB
CRYM
CSDA
CSF1
CSF1
CSF1R
CSF2RA
CSF2RA
CSF2RA
CSF2RA
CSF2RB
CSF3R
CSF3R
CSF3R
CSF3R
CSGALNACT1
CSK
CSMD2
CSNK2A1
CSNK2B
CSPG5
CTGF
CTNNA1
CTNNA2
CTNNAL1
CTNS
CTSB
CTSG
CTSL2
CTSS
CUTA
CX3CL1
CX3CL1
CX3CR1
CX3CR1
CX3CR1
CX3CR1
CX3CR1
CXADR
CXCL16
CXCR1
CXCR1
CXCR1
CXCR2
CXCR2
CXCR3
CXCR3
CXCR3
CXCR4
CXCR4
CXCR4
CXCR5
CXCR6
CXCR6
CXCR6
CXCR6
CXCR7
CXCR7
CXorf61
CYB5R1
CYBA
CYBB
CYBRD1
CYFIP1
CYFIP2
CYP1A1
CYP2J2
CYP39A1
CYP3A4
CYR61
CYSLTR1
CYSLTR1
CYSLTR1
CYSLTR2
CYSLTR2
CYSLTR2
CYTH1
CYTH2
CYTH3
DAB2
DAG1
DAPK1
DAPP1
DARC
DARC
DARC
DARC
DBH
DCBLD1
DCBLD2
DDR1
DDR2
DDX59
DEF6
DEFA3
DEGS1
DES
DGKA
DGKK
DGKQ
DGKZ
DHCR7
DHH
DHRS7B
DIO3
DIRAS1
DIRAS2
DIRAS3
DISP1
DKK1
DLG2
DLG3
DLG4
DLK1
DLK2
DLL1
DLL1
DLL4
DLST
DMD
DMD
DNAJB4
DNAJC10
DNAJC16
DNAL4
DNMBP
DOC2A
DOC2B
DOC2B
DOK2
DPAGT1
DPEP1
DPEP1
DPEP2
DPM1
DPM3
DPP10
DPP4
DRD1
DRD1
DRD1
DRD2
DRD2
DRD3
DRD3
DRD3
DRD3
DRD3
DRD3
DRD3
DRD3
DRD3
DRD3
DRD4
DRD4
DRD4
DRD4
DRD5
DRD5
DSC1
DSC2
DSG1
DSG1
DST
DTNA
DTNBP1
DUOX1
DUOX2
DUOXA1
DUSP15
DUSP3
DYNLL1
DYNLL2
EBAG9
EBI3
EBP
ECE1
ECE2
ECEL1
ECSCR
EDA
EDA
EDA2R
EDG1
EDG2
EDG3
EDG3
EDG4
EDG4
EDG5
EDG6
EDG6
EDG7
EDG8
EDG8
EDNRA
EDNRA
EDNRA
EDNRB
EDNRB
EEF1A2
EFNA1
EFNA2
EFNA2
EFNA3
EFNA4
EFNA4
EFNA4
EFNB1
EFNB2
EFNB3
EFR3A
EGFLAM
EGFR
EGFR
EHD2
EHD3
EIF2B1
ELA2
ELMO1
ELTD1
EMB
EMCN
EMCN
EMP1
EMR1
EMR1
EMR2
EMR3
EMR3
ENAH
ENG
ENO1
ENO1
ENO2
ENOX1
ENOX2
ENPP1
ENPP2
ENPP2
ENPP3
ENPP4
ENPP5
ENPP6
ENTPD1
ENTPD1
ENTPD2
ENTPD3
ENTPD6
ENTPD8
ENTPD8
ENTPD8
EPB41L1
EPB41L1
EPB41L1
EPB41L2
EPB41L3
EPB41L5
EPCAM
EPDR1
EPHA10
EPHA2
EPHA3
EPHA3
EPHA4
EPHA4
EPHA6
EPHA7
EPHA8
EPHB1
EPHB2
EPHB3
EPHB4
EPHB6
EPHX4
EPOR
EPS8
ERAP1
ERAS
ERBB2
ERBB2
ERBB3
ERBB3
ERBB4
EREG
ERLIN2
ERMAP
ERMN
ERMN
ERMP1
ERRFI1
ESAM
ESR1
ESR2
ESYT2
EVI2A
EVI2B
EVL
EXOC7
EXOG
EXT1
EXT2
EXTL2
EXTL3
EZR
F10
F11R
F11R
F2
F2R
F2R
F2R
F2RL1
F2RL1
F2RL1
F2RL1
F2RL2
F2RL2
F2RL2
F2RL3
F3
F5
F5
F5
F5
F7
F8
F8
F9
FADD
FADS2
FAF1
FAIM2
FAIM3
FAM118B
FAM127A
FAM136A
FAM171B
FAM174A
FAM198B
FAM200A
FAM20B
FAM38A
FAM3D
FAM57A
FAM65B
FAM69A
FANCD2
FAP
FAS
FAS
FAS
FAS
FAS
FAS
FAS
FASLG
FBLIM1
FCAMR
FCAR
FCAR
FCAR
FCAR
FCAR
FCAR
FCAR
FCAR
FCAR
FCER1A
FCER1G
FCER2
FCGR1A
FCGR1B
FCGR2A
FCGR2B
FCGR3A
FCGR3A
FCGR3B
FCGRT
FCN1
FCN1
FCRL1
FCRL2
FCRL2
FCRL3
FCRL4
FCRL5
FCRLA
FDFT1
FERMT1
FERMT2
FEZ1
FFAR1
FFAR1
FFAR2
FFAR2
FFAR2
FFAR3
FFAR3
FGA
FGB
FGD2
FGF10
FGF6
FGFBP1
FGFR1
FGFR1
FGFR1
FGFR2
FGFR2
FGFR2
FGFR3
FGFR4
FGFRL1
FGG
FHIT
FLJ20674
FLNB
FLOT1
FLOT2
FLRT1
FLRT3
FLT1
FLT1
FLT3LG
FLT4
FLVCR1
FLVCR2
FMN1
FMO2
FMR1NB
FNDC4
FNDC5
FOLH1
FOLR1
FOLR2
FOLR2
FOLR2
FPR1
FPR1
FPR2
FPR2
FPR3
FPRL1
FPRL2
FRK
FRS2
FRS3
FSHR
FSHR
FSHR
FSHR
FSHR
FTH1
FURIN
FUT1
FUT2
FUT3
FUT6
FXYD1
FXYD2
FXYD3
FXYD4
FXYD5
FXYD6
FXYD6
FXYD7
FYN
FZD10
FZD4
FZD4
FZD5
FZD7
FZD9
G3BP1
G6PD
GAB2
GABARAP
GABARAPL1
GABARAPL2
GABBR1
GABBR1
GABBR1
GABBR1
GABBR2
GABBR2
GABRA1
GABRA3
GABRA4
GABRA5
GABRA5
GABRA6
GABRB1
GABRB1
GABRB2
GABRB3
GABRD
GABRE
GABRG1
GABRG2
GABRQ
GABRR1
GABRR2
GAD2
GAK
GAL3ST1
GAL3ST4
GALNT1
GALNT14
GALNT2
GALNT3
GALNT7
GALNT9
GALNTL5
GALR1
GALR1
GALR2
GALR3
GAP43
GAP43
GAP43
GAPDH
GBA2
GBAS
GBP1
GBP2
GBP5
GC
GCA
GCG
GCGR
GCNT2
GCNT3
GCNT7
GDI2
GDPD1
GDPD2
GDPD5
GEM
GFRA1
GFRA2
GFRA3
GFRAL
GGA2
GGH
GGT1
GGT2
GGT5
GGT5
GGT6
GGTA1P
GGTLC1
GGTLC2
GHRHR
GHRHR
GHSR
GHSR
GHSR
GIF
GIMAP5
GIPR
GIPR
GIPR
GIT1
GIT2
GIT2
GJA1
GJA10
GJA10
GJA4
GJA5
GJA8
GJA8
GJA9
GJB1
GJB2
GJB3
GJB4
GJB5
GJB6
GJB7
GJC1
GJC3
GJC3
GJD3
GJD3
GJD4
GLIPR1
GLIPR1L2
GLP1R
GLP2R
GLP2R
GLP2R
GLRA1
GLRA2
GLRA3
GLRB
GLT8D2
GLT8D3
GM2A
GML
GNA11
GNA13
GNA14
GNA14
GNA15
GNAI1
GNAI1
GNAI2
GNAI3
GNAO1
GNAQ
GNAQ
GNAQ
GNAS
GNAS
GNAT2
GNAZ
GNAZ
GNB1
GNB1L
GNB2
GNB2L1
GNB2L1
GNB3
GNB4
GNB5
GNG10
GNG11
GNG12
GNG12
GNG3
GNG5
GNG7
GNG8
GNGT1
GNGT2
GNRH1
GNRHR
GNRHR
GOLGA4
GOLM1
GOPC
GOSR1
GOSR2
GOT2
GP1BA
GP1BB
GP2
GP5
GP9
GPA33
GPAA1
GPBAR1
GPBAR1
GPC2
GPC2
GPC3
GPC4
GPC5
GPC6
GPD2
GPER
GPER
GPER
GPER
GPER
GPHN
GPIHBP1
GPLD1
GPM6A
GPNMB
GPNMB
GPR1
GPR1
GPR101
GPR101
GPR103
GPR109A
GPR110
GPR110
GPR113
GPR113
GPR114
GPR115
GPR116
GPR116
GPR119
GPR119
GPR12
GPR12
GPR12
GPR125
GPR128
GPR128
GPR132
GPR132
GPR132
GPR132
GPR133
GPR133
GPR135
GPR135
GPR137B
GPR137B
GPR139
GPR141
GPR141
GPR142
GPR142
GPR142
GPR143
GPR146
GPR146
GPR149
GPR149
GPR15
GPR15
GPR150
GPR150
GPR151
GPR151
GPR151
GPR152
GPR156
GPR156
GPR157
GPR157
GPR160
GPR160
GPR161
GPR161
GPR162
GPR17
GPR17
GPR17
GPR171
GPR171
GPR171
GPR172B
GPR173
GPR173
GPR173
GPR173
GPR176
GPR18
GPR18
GPR182
GPR182
GPR182
GPR183
GPR183
GPR20
GPR20
GPR21
GPR21
GPR22
GPR22
GPR23
GPR25
GPR25
GPR26
GPR27
GPR27
GPR3
GPR3
GPR31
GPR31
GPR32
GPR34
GPR34
GPR35
GPR35
GPR35
GPR35
GPR35
GPR37
GPR37
GPR37L1
GPR37L1
GPR39
GPR39
GPR4
GPR4
GPR4
GPR44
GPR45
GPR45
GPR50
GPR50
GPR52
GPR52
GPR55
GPR55
GPR55
GPR56
GPR56
GPR6
GPR6
GPR6
GPR61
GPR61
GPR62
GPR62
GPR63
GPR63
GPR63
GPR64
GPR64
GPR65
GPR65
GPR65
GPR68
GPR68
GPR75
GPR75
GPR77
GPR77
GPR77
GPR77
GPR78
GPR81
GPR81
GPR81
GPR81
GPR82
GPR82
GPR83
GPR83
GPR84
GPR84
GPR84
GPR85
GPR85
GPR85
GPR85
GPR85
GPR85
GPR85
GPR87
GPR87
GPR88
GPR97
GPRC5A
GPRC5A
GPRC5A
GPRC5B
GPRC5B
GPRC5B
GPRC5B
GPRC5B
GPRC5C
GPRC5C
GPRC5C
GPRC5C
GPRC5C
GPRC5D
GPRC5D
GPRC6A
GPRC6A
GRB10
GRFA4
GRIA1
GRIA2
GRIA3
GRIA4
GRIA4
GRID1
GRIK1
GRIK2
GRIK3
GRIK3
GRIK5
GRIN2A
GRIN2C
GRIN3A
GRK4
GRK5
GRK6
GRK7
GRM1
GRM2
GRM2
GRM3
GRM3
GRM3
GRM4
GRM7
GRM8
GRM8
GRPR
GRPR
GRPR
GSR
GUCA1B
GUCY2C
GUCY2D
GUCY2F
GYPA
GYPB
GYPC
GYPC
GYPE
GZMA
GZMB
HAPLN3
HAS3
HAVCR1
HAVCR2
HBEGF
HCAR2
HCAR2
HCK
HCN3
HCRT
HCRTR1
HCRTR1
HCRTR2
HCRTR2
HCST
HDAC11
HDAC11
HDAC6
HDLBP
HEPACAM
HEPACAM2
HEPH
HEPHL1
HEXB
HFE
HFE
HFE
HFE2
HHIP
HIATL1
HIGD1A
HIGD1B
HIP1R
HIP1R
HLA-A
HLA-A
HLA-B
HLA-C
HLA-DMA
HLA-DMB
HLA-DOA
HLA-DOB
HLA-DPA1
HLA-DPB1
HLA-DQA1
HLA-DQB1
HLA-DQB2
HLA-DRA
HLA-DRB1
HLA-DRB3
HLA-DRB4
HLA-DRB5
HLA-E
HLA-F
HLA-G
HM13
HMMR
HMOX1
HMOX2
HMOX2
HNRNPU
HOMER1
HOMER2
HOMER3
HPN
HPS1
HRH1
HRH1
HRH1
HRH2
HRH2
HRH2
HRH3
HRH3
HRH4
HRH4
HS6ST1
HSD11B1
HSD17B2
HSD17B7
HSD17B8
HSPA5
HSPA8
HSPA9
HSPB1
HSPB1
HSPD1
HTR1A
HTR1A
HTR1B
HTR1B
HTR1D
HTR1D
HTR1E
HTR1E
HTR1E
HTR1F
HTR1F
HTR2A
HTR2A
HTR2B
HTR2B
HTR2B
HTR2C
HTR3A
HTR3A
HTR3B
HTR3D
HTR3E
HTR4
HTR4
HTR5A
HTR5A
HTR6
HTR7
HTR7
HTR7
HVCN1
HYAL2
ICAM1
ICAM2
ICAM3
ICAM4
ICAM4
ICAM4
ICOS
ICOS
ICOSLG
IDE
IER3
IFI27
IFI30
IFITM1
IFITM2
IFITM3
IFITM3
IFITM3
IFNAR1
IFNAR2
IFNG
IFNGR1
IFNGR2
[truncated: 2,338 more rows]
[truncated: 1 more columns]
